# Supplementary material for: Human Q fever outbreak investigation and management in six European countries: a One Health compendium of practices and recommendations
Source: CMI Commun. 2026 Jul;3(2):None. doi: 10.1016/j.cmicom.2026.105195 (PMC13334506; doi:10.1016/j.cmicom.2026.105195)
Supplement: Supplementary file 2 [file mmc2.xlsx]

## Sheet: Overview
Supplementary Tables		Supplementary Material		Supplementary Material		Supplementary Material		Supplementary Material		Supplementary Material		Supplementary Material		Supplementary Material		Supplementary Material		Supplementary Material		Supplementary Material		Supplementary Material		Supplementary Material		Supplementary Material		Supplementary Material		Supplementary Material		Supplementary Material		Supplementary Material		Supplementary Material		Supplementary Material		Supplementary Material		Supplementary Material		Supplementary Material		Supplementary Material		Supplementary Material
Human Q fever outbreak investigation and management in six European countries: a One Health compendium of practices and recommendations
Ana Hurtado1*, Elodie Rousset2, Aurélie Couesnon2, Tara de Haan3, Frederika Dijkstra4, Silke Fischer5, Pierre-Edouard Fournier6, Ana L. García-Pérez1, Isabel Jado7, Elsa Jourdain8, Katja Mertens-Scholz9, Tom N. McNeilly10, Susan Neale11, Jane C. Osborne12, Marjan Van Esbroeck13, Marcella Mori14, René van den Brom3
*Address for correspondence: ahurtado@neiker.eus
1 Animal Health Department, NEIKER - Basque Institute for Agricultural Research and Development, Basque Research and Technology Alliance (BRTA), Bizkaia Science and Technology Park 812L, 48160 Derio, Spain. 2 ANSES, Laboratoire de Sophia Antipolis, Unité fièvre Q animale, 06902 Sophia Antipolis, France 3 Small Ruminant Health Department, Royal GD, Deventer, 7400 AA, The Netherlands 4 Centre for I…
Supplementary Table S1. Main characteristics associated with the investigation and management of human Q fever outbreaks in the six European consortium countries.
Supplementary Table S2. Human Q fever outbreaks in the six European consortium countries.
[truncated: 2,500 more columns]

## Sheet: Table_S1
Supplementary Table S1. Main characteristics associated with the investigation and management of human Q fever outbreaks in the six European consortium countries.
	Country
Characteristics	Belgium	France	Germany	Spain	The Netherlands	UK
NRL-Animal	Sciensano, Brussels Since 2009	ANSES, Laboratory of Sophia Antipolis, Animal Q fever Unit (WOAH mandate since 2013) Since 2009	NRL Q fever, Friedrich-Loeffler-Institut (FLI), Jena Since 2005	Laboratorio Central de Sanidad Animal (LCSA), Santa Fé, Granada Since 2004 (Real Decreto 1940/2004)	Wageningen Bioveterinary Research (WBVR) Since 2016	Animal and Plant Health Agency (APHA) Since 2021
NRC/NRL-Human*	Consortium of Institute of Tropical Medicine Antwerp (NRL before becoming NRC) and Sciensano Since 2010; renewed for the period 1/01/2025- 31/12/2029	Mediterranean Infection University Hospital Institute, Marseille (NRC Rickettsia, Coxiella and Bartonella) Since 1985; renewed for the period 1/01/2023 - 31/12/2027	Konsiliarlabor Q-Fieber, Landesgesundheitsamt Baden Württemberg, Stuttgart Since 2002	Laboratorio de Referencia e Investigación en Patógenos Especiales, Centro Nacional de Microbiología, Instituto de Salud Carlos III (ISCIII), Majadahonda, Madrid Since 2004 (Real Decreto 1940/2004)	No NRC/NRL for human samples	No NRC/NRL for human samples. Since 2021 The UK Health Security Agency (UKHSA) Rare and the Imported Pathogens Laboratory (RIPL), Porton Down has been the National Laboratory for Q fever
Role of NRL/NRC-Human	• Routine diagnosis • Confirmation of diagnosis • Performance of advanced tests (isolation, genotyping, WGS) • Surveillance • Annual reporting • Distribution of reference material (serological antigen, reagents) and organization of external quality control (inter-laboratory proficiency testing) • Advice and expertise to practitioners, hospitals, hygiene inspectors, risk assessment groups Nationwi…	• Routine diagnosis • Confirmation of diagnosis • Performance of advanced tests (isolation, antibiotic susceptibility testing, genotyping, WGS) • Method development and contribution to method validation • Distribution of reference material (serological antigen, reagents) and organization of external quality control (inter-laboratory proficiency testing)	• Diagnostic analysis • Guidance and recommendations in therapy and countermeasures Nationwide data collection by Robert Koch Institut	• Confirmation of diagnosis • Performance of advanced tests (isolation, genotyping) • Diagnostic support • Technical and scientific assistance for local labs Nationwide data collection by the National Centre for Epidemiology (ISCIII)	No NRC/NRL; Data on acute confirmed human Q fever cases is collected by the Dutch Centre for Infectious Disease Control (RIVM)	No NRC/NRL; The UKHSA RIPL provides the following for human cases: • Routine diagnosis • Confirmation of diagnosis • Provision of specialist advice
Definition of CONFIRMED case in the context of an outbreak *	Epidemiological link + Clinical criteria + Laboratory confirmation: • isolation of Cb, or • detection of Cb nucleic acid or antigen, or • seroconversion or fourfold rise in IgM/IgG phase II or single-phase II IgM antibody response	Epidemiological link + Clinical criteria + Laboratory confirmation: • isolation of Cb, or • detection of Cb nucleic acid or antigen, or • seroconversion or fourfold rise in IgM/IgG phase II or single-phase II IgM antibody response	Epidemiological link + Clinical criteria + Laboratory confirmation: • isolation of Cb, or • detection of Cb nucleic acid or antigen, or • seroconversion or fourfold rise in IgM/IgG phase II or elevated single-phase II IgM antibody response	Epidemiological link + Clinical criteria + Laboratory confirmation: • isolation of Cb, or • detection of Cb nucleic acid or antigen, or • seroconversion or fourfold rise in IgM/IgG phase II or elevated single-phase II IgM antibody response	[Currently under review] Epidemiological link + Clinical criteria + Laboratory confirmation: • isolation of Cb, or • detection of Cb nucleic acid or antigen, or • seroconversion or fourfold rise in IgM/IgG phase II	[Currently under review] In general: Epidemiological link + Clinical criteria + Laboratory confirmation: • isolation of Cb, or • detection of Cb nucleic acid, or • Seroconversion including Phase II IgM and IgG in an early sample with a subsequent fourfold rise in paired phase II IgG
Definition of PROBABLE case in the context of an outbreak *	Epidemiological link + Clinical criteria	Epidemiological link + Clinical criteria	Epidemiological link + Clinical criteria	Epidemiological link + Clinical criteria	[Currently under review] • Epidemiological link + Clinical criteria, or • Epidemiological link + Clinical criteria + single-phase II IgM antibody response	[Currently under review] In general: Epidemiological link + Clinical criteria + phase II IgM and IgG in a single early sample where no follow up sample has been taken; or a significant rise in phase II IgG (particularly if previously exposed)
Notification of human cases (acute and/or chronic)	Mandatory notification regardless of the clinical form (acute & chronic): - Flanders (notification of probable and confirmed Q fever) - Wallonia (notification of confirmed Q fever) - Brussels (Q fever not specified)	Not mandatory (clustered cases of >2 patients with acute infection may be reported voluntarily to health authorities)	Mandatory notification of acute Q fever cases	Mandatory notification of Q fever (acute & chronic) since 2015. Reporting differs between regions of the country due to different levels of implementation of the system; the recent creation of the National Public Health Agency is expected to contribute to homogenization	Mandatory notification of acute Q fever cases	Mandatory: all laboratory detections of C. burnetii in humans (including by PCR; by culture, and histopathological detection of the organism with immunohistochemistry) are notifiable to the relevant health authority . Acute and chronic cases will be followed up as appropriate
Reporting timing (isolated cases and outbreaks)	Within 24 hours for isolated and clustered cases	• Reporting of hospital surveillance: data from the human-NRC (i.e., partial data from the territory) to Santé Publique France (SPF) once a year • Outbreaks (≥2 epidemiologically linked acute cases) are reported immediately to the Regional Health Agency (ARS), which triggers coordinated investigation; grouped cases detected by the NRC are systematically notified to Santé Publique France	Within 24 hours to the local health authority, reports to state authority	• Notification of new cases by regional services of the Autonomous Region to the National Centre for Epidemiology (CNE); case information may be updated weekly and shall be consolidated on an annual basis • Urgent declaration of outbreaks that require national co-ordination measures. The results of the outbreak investigation shall be reported no later than three months after the completion; indiv…	Within 24 hours to Municipal Public Health Service (GGD). GGD reports (anonymously) within 3 days to Centre for Infectious Disease Control (RIVM)	Reporting of the laboratory detection within 24 hours if diagnosed during the acute phase or part of a cluster. Human cases and outbreaks are dealt with by Health Protection Teams of the relevant devolved administration in the countries of the UK
Reporting Body	Diagnostic laboratories and medical practitioners, sentinel laboratories and the NRC	Clinicians notify to the ARS when clusters are suspected. Diagnostic laboratories (hospital or private) and the NRC perform first-line serology; positive sera may be forwarded from diagnostic laboratories to the NRC for confirmation	Diagnostic laboratories and medical practitioners	Medical practitioners after laboratory confirmation	Diagnostic laboratories and medical practitioners	Diagnostic laboratories and medical practitioners
Requirements for launching an investigation	A single case initiates investigation	• An increase in cases with severe or atypical symptoms suggestive of Q fever raises an alert • At least 2 human cases epidemiologically linked initiate investigation	• A single case increases awareness • >1 epidemiologically linked case initiates investigation	>1 epidemiologically linked case initiates investigation (epidemiological questionnaire also to single cases)	A single acute case initiates investigation (cluster: >1 human patient)	• A single case raises an alert • >1 epidemiologically linked case initiates investigation
Farm search (km radius)	5 km	No fixed radius: Depends on the specific case (based on patient interviews and activities before symptom onset)	No fixed radius: Depends on the specific case	No fixed radius: Depends on the specific case	5 km	8 km, but it depends on the situation, which may involve much larger areas all depending on weather conditions during the time period of interest
On-farm interventions: hygiene measures	If positivity confirmed in animals compulsory: • Cleaning and disinfection of premises • Proper manure removal • Restricted access to essential staff • Isolation of animals that have aborted until a test excludes the presence of C. burnetii • Proper disposal of parturition material	Recommended	Recommended	Recommended	Recommended: Removal and destruction of birth products and disinfection of location of abortion/parturition, prevention of exposure of possible visitors to Cb, hygiene measures for people handling shedding animals. Other measures can be demanded or advised but are tailor-made	For any detection of C. burnetii on ruminant farms general veterinary advice and control of zoonoses advice is provided including the Q fever farmer information.
On-farm interventions: vaccination	If positivity confirmed in animals: Mandatory for all goats in the herd within 6 months from the positive result (not compulsory for sheep and cattle)	Recommended	Recommended	Recommended for goat and sheep flocks	Mandatory (since 2009) for dairy goat herds and dairy sheep flocks with >50 animals and for any small ruminant farm open to the public or participating in exhibitions, regardless of flock size	Vaccination may be recommended, all depending on the situation and species involved
On-farm interventions: raw milk heat treatment	If positivity confirmed in animals: Mandatory thermal treatment of milk intended for third consumption derived from the activity of goat or sheep herds until bulk tank milk tests become negative for C. burnetii or all animals (goats) have been vaccinated	None: the risk of disease from consuming raw milk or dairy products from C. burnetii-infected ruminants is considered negligible for the general population (0–1/10) and minimal (2/10) for high risk individuals (pregnant women, patients with valvular heart disease, or immunocompromised persons) (Anses 2010)	Mandatory	Recommended for goat and sheep flocks	None: Raw‑milk producers must inform customers that milk must be heated before consumption. No standard additional measures are applied when Q fever is detected on the farm unless a risk assessment indicates that additional measures are desirable/necessary	For all ruminant species epidemiologically linked to human outbreaks the sale of unpasteurised milk and unpasteurised milk products may be prohibited. In Scotland the sale of unpasteurised milk is banned; this includes sheep, goats, buffalo and any other species farmed for its milk
On-farm interventions: other	If positivity is confirmed in animals: Access forbidden to visitors until the following conditions are met: i) the delivery period has ended or, in the case of continuous delivery, one year has elapsed since the last non-compliant result; ii) manure in all barns has been removed; and, iii) premises have been cleaned and decontaminated	Recommendations: -wearing a mask, -proper disposal of parturition material and manure, -differential diagnosis when multiple abortions occur: • small ruminants: abortion clusters (≥3 in 7 days or less) or sporadic abortions (assessment based on the breeding flock and over a period of 3 months: < 250 females: 4% abortions, > 250 females: from the 10th abortion onwards, regardless of herd size); • …	Depends on epidemiological situation and initiated by local health authority	Recommended: -Cleaning and disinfection of premises -Proper disposal of parturition material and manure -Confining pregnant animals and preventing lambing/kidding outside the animal premises -Use of exclusive clothing and footwear for work inside the animal premises -Animal movement restrictions -Prevent unauthorised persons from entering the farm -Prevent buying and selling animals	Lambing/kidding on farms with a public function should take place without contact with public	Outbreak management would depend on the situation and Government Veterinary follow up would cover zoonotic advice and control measures (including considerations of vaccination of livestock)
Surveillance of human Q fever	Passive surveillance; some hospitals have a syndromic diagnosis based on a PCR panel including C. burnetii	Passive surveillance; Q fever is not a first line test, but it is investigated when other tests are negative; incidence rates of confirmed cases frequently above the EU average (even when excluding cases from French Guiana)	Passive surveillance; incidence rates of confirmed cases occasionally above the EU average	Passive surveillance; in regions of high incidence, Q fever is considered in the differential diagnosis of pneumonia; highest incidence rates of confirmed cases	Passive surveillance; diagnostics for detection of Q fever in humans is not often performed. The official number of cases is suspected to be underreported.	Passive surveillance
Links to official protocols	Q fever https://favv-afsca.be/nl/themas/dieren/dierengezondheid/dierziekten/q-koorts#Regelgeving	Investigation protocol and control measures for small ruminant herds in the event of grouped human Q fever cases (DGAL/SDSPA/MUS/N2011-8124, 30 May 2011): https://www.legifrance.gouv.fr/circulaire/id/33233?init=true&page=1&query=cas+humains+fi%C3%A8vre+Q&searchField=ALL&tab_selection=all	Guidelines and information material for the public, human and veterinary health officials, and practitioners on how to diagnose, investigate and implement countermeasures for an outbreak situation in humans or animals: https://q-gaps.de/en/	Human Q fever: https://cne.isciii.es/servicios/enfermedades-transmisibles/enfermedades-a-z/fiebre-q?p_l_back_url=%2Fbuscador%3Fq%3Dfiebre%2BQ&p_l_back_url_title=B%C3%BAsqueda	Human Q fever: https://lci.rivm.nl/richtlijnen/q-koorts	Human Q fever: Notifiable organisms and how to report them - GOV.UK: https://www.gov.uk/guidance/notifiable-organisms-and-how-to-report-them
	Human Q fever:			Animal coxiellosis: https://www.mapa.gob.es/es/ganaderia/temas/sanidad-animal-higiene-ganadera/sanidad-animal/enfermedades/fiebre-q/fiebre-q	Animal coxiellosis: https://www.nvwa.nl/onderwerpen/q-koorts	The Health Protection (Notification) Regulations 2010 https://www.legislation.gov.uk/uksi/2010/659/contents
	https://www.departementzorg.be/nl/infectieziekte/q-koorts					The Health Protection (Notification) (Wales) Regulations 2010 https://www.legislation.gov.uk/wsi/2010/1546/contents
	https://www.aviq.be/fr/liste-des-maladies-declaration-obligatoire-en-region-wallonne					Public Health etc. (Scotland) Act 2008 https://www.legislation.gov.uk/asp/2008/5/contents
	https://www.sciensano.be/en/health-topics/q-fever-0					Animal: The legislation for England is the Zoonoses (Amendment) (England) Order 2021: https://www.legislation.gov.uk/uksi/2021/165/made
						The legislation for Scotland is the Animal Health (Notification and Control Measures) (Miscellaneous Amendments) (Scotland) Order 2021 https://www.legislation.gov.uk/ssi/2021/130/article/2/made
						The Animal Diseases (Miscellaneous Amendment) Wales Order 2021 https://www.legislation.gov.uk/wsi/2021/192/introduction/made
NRL, National Reference Laboratory; NRC, National Reference Centre * In Belgium and France , the distinction between NRL (animal health) and NRC (human health) is officially recognised; functions and mandates may differ accordingly; in Germany and Spain, the designation NRL is used for both animal coxiellosis and human Q fever.
All links to websites were last accessed on 13/04/2026

## Sheet: Table_S2
Supplementary Table S2. Human Q fever outbreaks in the six European consortium countries.
Country1	Year(s) of outbreak	No. of cases	Setting	Acquisition2	Source species	Source investigation details	Other details	Reference
Belgium - ex Israel	2006	9	Summer camp	community	Cat	Epidemiological investigation	Epidemiologically associated with pregnant cat.	De Schrijver K, Gutfreund G, Esbroeck M Van. Q-koorts bij Antwerpse studenten na een verblijf in Israël. 2006. Available from: https://www.zorg-en-gezondheid.be/sites/default/files/2022-04/Q-koorts.Studenten_2006_56_3_De.Schrijver.K..pdf
Belgium	2010	3	Active surveillance during outbreak in The Netherlands	community	NA	Epidemiological investigation		Naesens R, Magerman K, Gyssens I, Leenders A, Meekelenkamp J, Van Esbroeck M, et al. Q fever across the Dutch border in Limburg province, Belgium. Eur J Clin Microbiol Infect Dis 2012;31:2053–5. https://doi.org/10.1007/s10096-011-1539-9.
Belgium	2013	4	Farm	occupational (traditional)	NA	Epidemiological investigation	Epidemiological link to farm with ponies, horse and goat.	Litzroth A, Van Esbroeck M, Mori M. Zoonoses et maladies à transmission vectorielle. Surveillance épidémiologique en Belgique, 2013 et 2014. Fièvre Q (Coxiella burnetii). https://www.sciensano.be/sites/default/files/nrl_bacillus_report_zoonoses_et_maladies_a_transmission_vectorielle._rapport_annuel_2013_et_2014.pdf
Belgium	2017	3	Farm	occupational (traditional)	Sheep	Epidemiological investigation		https://www.sciensano.be/en/biblio/epidemiologische-surveillance-van-q-koorts-coxiella-burnetii-2017
France	1987	40	Psychiatric facility	community	Goats	Epidemiological investigation	Potentially associated with exposure to vaccinated goats and unpasteurized dairy. No animal/environmental investigation detailed.	Fishbein DB, Raoult D. A cluster of Coxiella burnetii infections associated with exposure to vaccinated goats and their unpasteurized dairy products. Am J Trop Med Hyg 1992;47:35–40. https://doi.org/10.4269/ajtmh.1992.47.35.
France	1990-1995	289	Urban / Residential / Rural (multiple years)	community	Sheep	Epidemiological investigation	Epidemiology, serology in humans, hyperendemic focus; wind suspected. No animal/environmental investigation detailed.	Tissot-Dupont H, Torres S, Nezri M, Raoult D. Hyperendemic focus of Q fever related to sheep and wind. Am J Epidemiol 1999;150:67–74. https://doi.org/10.1093/oxfordjournals.aje.a009920.
France	1996	29	Urban / Residential	community	Sheep	Epidemiological investigation	Epidemiological link to sheep, urban setting, wind suspected. No animal/environmental investigation detailed.	Armengaud A, Kessalis N, Desenclos JC, Maillot E, Brousse P, Brouqui P, et al. Urban outbreak of Q fever, Briançon, France, March to June 1996. Eurosurveillance 1997;2:pii=137. https://doi.org/10.2807/esm.02.02.00137-en
France	1996	5	Farm	occupational (non-traditional)	Pigeon	Epidemiological investigation	Epidemiological link only. Diagnosis in bird keepers (occupational exposure). No animal/environmental investigation detailed.	Stein A, Raoult D. Pigeon pneumonia in Provence: a bird-borne Q fever outbreak. Clinical Infectious Diseases 1999;29:617–20. https://doi.org/10.1086/598643.
France	1996	29	Residential	community	Sheep	Epidemiological investigation	Outbreak potentially associated with a slaughterhouse; sheep exposure, but details limited. No animal/environmental investigation detailed.	Carrieri MP, Tissot-Dupont H, Rey D, Brousse P, Renard H, Obadia Y, et al. Investigation of a slaughterhouse-related outbreak of Q fever in the French Alps. Eur J Clin Microbiol Infect Dis 2002;21:17–21. https://doi.org/10.1007/s10096-001-0645-5.
France	1998-1999	7	Urban / Residential	community	Sheep	Epidemiological investigation	Urban cluster, wind dispersion. No animal/environmental investigation detailed	Tissot-Dupont H, Amadei MA, Nezri M, Raoult D. Wind in november, Q fever in december. Emerg Infect Dis 2004;10:1264–9. https://doi.org/10.3201/eid1007.030724.
France	2000	10	Residential	community	Goats	Epidemiological investigation + animal investigation	Potentially linked to goat farms.	Rey S, Viannez-Gaide AM, Saviuc P, Vaillant V, Valenciano M, Capek I. Investigation sur des cas groupés de fièvre Q Montoison, Drôme. Institut de Veille Sanitaire 2003, 48 pages. https://www.santepubliquefrance.fr/maladies-et-traumatismes/maladies-transmissibles-de-l-animal-a-l-homme/fievre-q/documents/rapport-synthese/investigation-sur-des-cas-groupes-de-fievre-q.-montoison-drome
France	2000-2003	25	Facility - homeless shelter	community	Sheep	Epidemiological investigation	Homeless shelter. Sero-epidemiological investigation. No animal/environmental investigation detailed.	Brouqui P, Badiaga S, Raoult D. Q fever outbreak in homeless shelter. Emerg Infect Dis 2004;10:1297–9. https://doi.org/10.3201/eid1007.031020.
France	2002	104	Residential	community	Sheep	Integrated One Health: Epidemiological investigation + animal/environmental investigation + risk factor analysis	Animal serology (sheep), environmental risk factors (wind), mapping.	Rey S, Dennetiere G, Rousset E, Aubert M, Struggar S, Languille J, et al. Epidémie de fièvre Q dans la vallée de Chamonix (Haute-Savoie), juin-septembre 2002. Institut de Veille Sanitaire 2005, 68 pages. https://www.santepubliquefrance.fr/maladies-et-traumatismes/maladies-transmissibles-de-l-animal-a-l-homme/fievre-q/documents/rapport-synthese/epidemie-de-fievre-q-dans-la-vallee-de-chamonix-haute…
France	2007	22	Veterinary/agricultural school or residential	occupational (traditional) & community	Sheep	Epidemiological investigation + animal investigation	Potential link to sheep farm, wind.	King LA, Goirand L, Tissot-Dupont H, Giunta B, Giraud C, Colardelle C, et al. Outbreak of Q fever, Florac, Southern France, Spring 2007. Vector-Borne and Zoonotic Diseases 2011;11:341–7. https://doi.org/10.1089/vbz.2010.0050.
France	2008	12	No information available	NA (community presumed)	NA	Risk factor analysis	Risk factor: none identified despite detailed inquiry. Cases distributed across different localities; no evidence of a common source; interpreted as a recrudescence of sporadic cases in a sheep-farming region during spring.	Official French report (Epidemiological investigation (InVS, Ddass, DDSV)) here : http://www.invs.sante.fr/publications/2010/fievre_q_hautes_alpes_2008/
France	2009	50	Meat factory	occupational (traditional)	Cattle	Epidemiological investigation	Outbreak in slaughterhouse, investigation focused on workplace practices and potential link to fetal calf blood.	Ollivier R, Leftah-Marie N, Bruno Hubert B. Épidémie de fièvre Q dans une usine de traitement de viande, Maine-et-Loire. 2009. Institut de veille sanitaire. 26 pages. https://www.santepubliquefrance.fr/regions/pays-de-la-loire/documents/rapport-synthese/2010/epidemie-de-fievre-q-dans-une-usine-de-traitement-de-viande-maine-et-loire-fevrier-2009
France	2014	46	Sheep farm visit	community (farm visitors)	Sheep	Epidemiological investigation + animal investigation + risk factor analysis	Link to sheep farm, serology, investigation of animal abortions, wind, environmental factors.	Boulogne O. Épidémie de fièvre Q liée à la visite d’une ferme d’élevage, Vaucluse-Drôme Mai-juin 2014. 2016. https://www.santepubliquefrance.fr/regions/provence-alpes-cote-d-azur-et-corse/documents/rapport-synthese/2016/epidemie-de-fievre-q-liee-a-la-visite-d-une-ferme-d-elevage-vaucluse-drome.-mai-juin-2014 https://www.santepubliquefrance.fr/regions/provence-alpes-cote-d-azur-et-corse/documents/…
France	2017	11	Residential	community	Goats	NA	Cluster, area with goat farming; suspected; goat industry area; investigation not detailed.	Bernadou A, Lambert Y, Gache K. Cas groupés de fièvre Q, dans le pays niortais, avril-mai 2017. 2019, 30pp. https://www.santepubliquefrance.fr/regions/nouvelle-aquitaine/documents/rapport-synthese/2019/cas-groupes-de-fievre-q-dans-le-pays-niortais-avril-mai-2017
France	2017	11	Tourism / visit (camping on the farm)	community (farm visitors)	Sheep	Epidemiological investigation + animal/environmental investigation + risk factor analysis	Outbreak linked to open farm/campsite, animal and environmental sampling, mapping, wind.	Etienne A, Berthon G, Dufour A, Lamoureux B, Fournier P, Rousset E, et al. Épidémie de fièvre Q en lien avec la fréquentation d’une ferme ouverte au public, Indre, mars à juillet 2017. Med Mal Infect 2018;48:S109–10. https://doi.org/10.1016/J.MEDMAL.2018.04.276.
France	2018	5	Agricultural high school	occupational (traditional)	Sheep	Epidemiological investigation + animal investigation	Cluster in school, professional setting; investigation included animal sampling and PCR.	Rousset E, Raptopoulo A, Poivre M, Lafon J, Thiéry R, Couesnon A, et al. Epidemiological investigation on a dairy sheep farm in a professional agricultural high school following an alert of Q fever clustered human cases. ESCCAR International Congress on Rickettsiae and 9th Meeting of the European Society for Chlamydia Research (ESCR) 2022, Lausanne, Switzerland,pp.#171. hal-03758001
France	2019-2022	13	Residential	community	Sheep	Integrated One Health: Epidemiological investigation + animal/environmental investigation + risk factor analysis + typing	Serosurveys in sheep/dogs/horses/humans, environmental PCR (dust, manure), meteorology, sentinel animals, typing (WGS) of animal strains; high incidence revealed.	Laidoudi Y, Rousset E, Dessimoulie AS, Prigent M, Raptopoulo A, Huteau Q, et al. Tracking the source of human Q fever from a Southern French village: sentinel animals and environmental reservoir. Microorganisms 2023;11:1016. https://doi.org/10.3390/microorganisms11041016.
Germany	1996	49	Residential	community	Sheep	Epidemiological investigation + animal investigation + risk factor analysis	serosurvey among residents, questionnaire (clinical symptoms, possible contact to ruminants etc), source investigation (serological positive large sheep flock with approx. 1000 animals), extremely dry weather	• Lyytikäinen O, Ziese T, Schwartländer B, Matzdorff P, Kuhnhen C, Jäger C, et al. An outbreak of sheep-associated Q fever in a rural community in Germany. Eur J Epidemiol 1998;14:193–9. https://doi.org/10.1023/a:1007452503863 • Lyytikaïnen O, Ziese T, Schwartländer B, Matzdorff P, Kuhnhen C, Burger C, et al. Outbreak of Q fever in Lohra-Rollshausen, Germany, spring 1996. Eurosurveillance 1997;2:…
Germany	1997	77	research station/residential	occupational & community	Sheep	Epidemiological investigation + animal investigation	research station for animal breeding, serological positive sheep herd, students (n=26), worker (n=14), residential (n=7) infections, secondary infections of health care professionals (n=9) during child birth	• Hellenbrand W, Breuer T, Petersen L. Changing epidemiology of Q fever in Germany, 1947-1999. Emerg Infect Dis 2001;7:789–96. https://doi.org/10.3201/eid0705.010504. • Q-Fieber-Ausbruch, ausgehend von einer Lehr- und Forschungsstation fürTierzucht in Hessen. Epidemiologisches Bullein, 49/1997, RKI/Fallbericht: Entbindung bei C. burnetii-Infektion - Schutzmaßnahmen erforderlich. Epidemiologisches…
Germany	1997	12	farm	occupational (traditional)	Deer	Epidemiological investigation	deer herd with abortions, malformation of fetus and weak offspring; owner, family members, veterinarians got infected	Q-Fieber-Ausbruch durch eine infizierte Damwildherde. Epidemiologisches Bullein, 36/1997, RKI
Germany	1998	72	Residential	community	Sheep	Epidemiological investigation	sheep flock grazing close to an airfield, cases appeared 2-3 weeks after sheep shearing, workers, residents or people with recreational activities	Q-Fieber-Ausbruch in Freiburg. Epidemiologisches Bullein, 32/1998, RKI
Germany	1999	36	Residential	community	Sheep	Epidemiological investigation + animal/environmental investigation	infected sheep flock and contaminated environment, information of the general population	• Q-Fieber: Situation in Deutschland und Übersicht. Epidemiologisches Bulletin 33/1999, RKI • Hellenbrand W, Schöneberg I, Pfaff G, Kramer M, Steng G, Reintjes R, Breuer Th. Die Relevanz der Coxiellose bei Tieren für das Q-Fieber beim Menschen - Möglichkeiten der Kontrolle und Prävention. Tierarztl Prax Ausg G Grosstiere Nutztiere 2005;33:5-11 DOI: 10.1055/s-0038-1624108
Germany	1999	81	Residential	community	Sheep	Epidemiological investigation + animal/environmental investigation + risk factor analysis	serological positive sheep herd, contact to fields with manure probably contaminated with birthing products, meteorological data analysis	• Q-Fieber: Situation in Deutschland und Übersicht. Epidemiologisches Bulletin 33/1999, RKI • Reintjes R., Hellenbrand W, Düsterhaus A. Q-Fieber-Ausbruch in Dortmund im Sommer 1999. Gesundheitswesen 2000; 62:609-614, DOI: 10.1055/s-2000-13048 • Hellenbrand W, Breuer T, Petersen L. Changing epidemiology of Q fever in Germany, 1947-1999. Emerg Infect Dis 2001;7:789–96. https://doi.org/10.3201/eid07…
Germany	1999	118	Residential	community	Sheep	Epidemiological investigation + animal/environmental investigation	Sheep close to community sports center; outdoor lambing; public shearing of sheep	• Q-Fieber: Situation in Deutschland und Übersicht. Epidemiologisches Bulletin 33/1999, RKI • Hellenbrand W, Schöneberg I, Pfaff G, Kramer M, Steng G, Reintjes R, Breuer Th. Die Relevanz der Coxiellose bei Tieren für das Q-Fieber beim Menschen - Möglichkeiten der Kontrolle und Prävention. Tierarztl Prax Ausg G Grosstiere Nutztiere 2005;33:5-11 DOI: 10.1055/s-0038-1624108
Germany	1999	19	farm	community	Sheep	Epidemiological investigation + animal/environmental investigation	open house at animal breeding institution, sheep with abortions	• Q-Fieber: Situation in Deutschland und Übersicht. Epidemiologisches Bulletin 33/1999, RKI • Hellenbrand W, Schöneberg I, Pfaff G, Kramer M, Steng G, Reintjes R, Breuer Th. Die Relevanz der Coxiellose bei Tieren für das Q-Fieber beim Menschen - Möglichkeiten der Kontrolle und Prävention. Tierarztl Prax Ausg G Grosstiere Nutztiere 2005;33:5-11 DOI: 10.1055/s-0038-1624108
Germany	2000-2001	91	Residential	community	Sheep	Epidemiological investigation + animal investigation	serological screening of sheep flocks	Ein Q-Fieber-Ausbruch im Hochsauerland und Nordhessen. Epidemiologisches Bulletin, 26/2001, RKI
Germany	2000-2001	83	Residential	community	Sheep	Epidemiological investigation + animal investigation	hygiene measures, information of the general population	• Ein Q-Fieber-Ausbruch im Landkreis Waldeck-Frankenberg. Epidemiologisches Bulletin, 26/2001, RKI • Hellenbrand W, Schöneberg I, Pfaff G, Kramer M, Steng G, Reintjes R, Breuer Th. Die Relevanz der Coxiellose bei Tieren für das Q-Fieber beim Menschen - Möglichkeiten der Kontrolle und Prävention. Tierarztl Prax Ausg G Grosstiere Nutztiere 2005;33:5-11 DOI: 10.1055/s-0038-1624108
Germany	2001	20	farm	occupational (traditional) & community	Sheep	Epidemiological investigation + animal investigation	serological and PCR positive sheep flock, retrospective analysis of the community	Aufklärung eines Q-Fieber-Ausbruchs durch Erkrankungen in einem Film-Team. Epidemiologisches Bulletin,37/2002, RKI
Germany	2003	299	Residential	community	Sheep	Epidemiological investigation + animal investigation + risk factor analysis	Texel sheep normal birth during farmers market, sheep flock with 25% seropositive animals), interdisciplinary team, analysis of local hospital statistics, differential diagnosis analyses of pneumoniae, determination of risk factors	• Porten K, Rissland J, Tigges A, Broll S, Hopp W, Lunemann M, et al. A super-spreading ewe infects hundreds with Q fever at a farmers’ market in Germany. BMC Infect Dis 2006;6:147. https://doi.org/10.1186/1471-2334-6-147 • Zu einem Q-Fieber-Ausbruch im Landkreis Soest. Epidemiologisches Bulletin, 44/2003, RKI • Hellenbrand W, Schöneberg I, Pfaff G, Kramer M, Steng G, Reintjes R, Breuer Th. Die R…
Germany	2003	8	farm	community	Cattle	Epidemiological investigation + animal investigation	examination of perished calf, serological and culture positive for C. burnetii	• Ermittlungen zu einem Q-Fieber-Ausbruch in einer Großfamilie. Epidemiologisches Bulletin,26/2004, RKI • Ausgewählte meldepflichtige Zoonosen 2004. Epidemiologisches Bulletin, 28/2005, RKI
Germany	2004	43	NA	NA	Goats	NA		Zu einer Häufung von Q-Fieber in Baden-Württemberg. Epidemiologisches Bulletin,8/2004, RKI
Germany	2005	331	Residential	community	Sheep	Epidemiological investigation + risk factor analysis	retrospective analysis including sampling, in-home interviews, meteorological data analysis	• Gilsdorf A, Kroh C, Grimm S, Jensen E, Wagner-Wiening C, Alpers K. Large Q fever outbreak due to sheep farming near residential areas, Germany, 2005. Epidemiol Infect 2008;136:1084–7. https://doi.org/10.1017/S0950268807009533 • Boden K, Brasche S, Straube E, Bischof W. Specific risk factors for contracting Q fever: Lessons from the outbreak Jena. Int J Hyg Environ Health 2014;217:110–5. https:/…
Germany	2008	2	NA	NA	Sheep	NA	ritual slaughtering	Q-Fieber: Vermehrtes Auftreten im Frühjahr 2008. Epidemiologisches Bulletin,25/2008, RKI
Germany	2008	16	Residential	community	Sheep	NA		Q-Fieber: Vermehrtes Auftreten im Frühjahr 2008. Epidemiologisches Bulletin,25/2008, RKI
Germany	2008	43	Residential	community	Sheep	Epidemiological investigation + animal investigation	active case finding by health department,active infectious source search, more than one flock Q fever positive	Q-Fieber: Vermehrtes Auftreten im Frühjahr 2008. Epidemiologisches Bulletin,25/2008, RKI
Germany	2008	64	Residential	community	Sheep, goats	Epidemiological investigation + animal investigation	more than one Q fever positive flock	Q-Fieber: Vermehrtes Auftreten im Frühjahr 2008. Epidemiologisches Bulletin,25/2008, RKI
Germany	2008	3	NA	NA	Sheep	NA		Q-Fieber: Vermehrtes Auftreten im Frühjahr 2008. Epidemiologisches Bulletin,25/2008, RKI
Germany	2009	15	Goat and sheep farm	occupational (traditional) & community	Sheep, goats	NA		Eibach R, Bothe F, Runge M, Fischer SF, Philipp W, Ganter M. Q fever: Baseline monitoring of a sheep and a goat flock associated with human infections. Epidemiol Infect 2012;140:1939–49. https://doi.org/10.1017/S0950268811002846
Germany	2010	188	Residential	community	Sheep	Epidemiological investigation + animal investigation + risk factor analysis	increase in flu-like illness, team of public health and veterinary public health, physician, migratory sheep flock serological and PCR positive	• Infektionsepidemiologisches Jahrbuch meldepflichtiger Krankheiten für 2010, RKI • Infektionskrankheiten aus 10 Jahren, Infektionsbericht für Baden-Württemberg 2001-2010, LGA Baden-Württemberg
Germany	2010	23	NA	NA	Sheep	NA		Infektionsepidemiologisches Jahrbuch meldepflichtiger Krankheiten für 2010, RKI
Germany	2010	17	NA	NA	Sheep	NA		Infektionsepidemiologisches Jahrbuch meldepflichtiger Krankheiten für 2010, RKI
Germany	2010	59	9 sheep flocks with 1500 animals	NA	Sheep	NA		Infektionsepidemiologisches Jahrbuch meldepflichtiger Krankheiten für 2010, RKI
Germany	2011	14	Residential	community	Sheep, goats	Epidemiological investigation + animal investigation	more than one infected flock	Infektionsepidemiologisches Jahrbuch meldepflichtiger Krankheiten für 2011, RKI
Germany	2012	26	Residential	community	Sheep	Epidemiological investigation + animal investigation	migratory sheep flock, serological and PCR positive, hygiene measures, e.g. indoor lambing	• Infektionsepidemiologisches Jahrbuch meldepflichtiger Krankheiten für 2012, RKI • Hessischer Landtag, Drucksache 18/4484
Germany	2012	21	NA	NA	NA	NA		Infektionsepidemiologisches Jahrbuch meldepflichtiger Krankheiten für 2012, RKI
Germany	2012	21	NA	NA	Sheep	NA		Infektionsepidemiologisches Jahrbuch meldepflichtiger Krankheiten für 2012, RKI
Germany	2012	9	Residential	community	Sheep	Epidemiological investigation + animal investigation	public health and veterinary public health authority, lambing on pasture	• Infektionsepidemiologisches Jahrbuch meldepflichtiger Krankheiten für 2012, RKI • Infektionskrankheiten in Baden-Württemberg, Infektionsbericht für 2011-2012, LGA Baden-Württemberg
Germany	2013	18	NA	NA	Sheep	NA		Infektionsepidemiologisches Jahrbuch meldepflichtiger Krankheiten für 2013, RKI
Germany	2013	4	NA	NA	Cattle	NA		Infektionsepidemiologisches Jahrbuch meldepflichtiger Krankheiten für 2013, RKI
Germany	2013	5	NA	NA	NA	NA		Infektionsepidemiologisches Jahrbuch meldepflichtiger Krankheiten für 2013, RKI
Germany	2014	25	Hospital	other (hospital acquired)	Sheep	Epidemiological investigation	Hospital acquired, aesthetic cell therapy, cells from sheep fetus/placenta.	Q-Fieber aus der Pfalz nach Kanada. Die Rheinlandplalz, 08.10.2014
Germany	2014	45	Residential	community	Sheep	NA		Infektionsepidemiologisches Jahrbuch meldepflichtiger Krankheiten für 2014, RKI
Germany	2014	228	Residential	community	Sheep	NA	celebration /open day sheep farm	Labordiagnostische Untersuchung eines großen Q-Fieber-Ausbruchs im Landkreis Heidenheim/Baden-Württemberg. (2016) Gesundheitswesen, 78-V78, DOI: 10.1055/s-0036-1578893
Germany	2015	30	Residential	community	Sheep	NA		Infektionsepidemiologisches Jahrbuch meldepflichtiger Krankheiten für 2015, RKI
Germany	2015	23	Residential	community	Sheep	NA		Infektionsepidemiologisches Jahrbuch meldepflichtiger Krankheiten für 2015, RKI
Germany	2016	15	NA	NA	Domestic animals	NA		Infektionsepidemiologisches Jahrbuch meldepflichtiger Krankheiten für 2016, RKI
Germany	2016	87	Residential	community	Sheep	Epidemiological investigation + animal investigation	more than one flock	Infektionsepidemiologisches Jahrbuch meldepflichtiger Krankheiten für 2016, RKI
Germany	2019	5	NA	NA	NA	NA		Infektionsepidemiologisches Jahrbuch meldepflichtiger Krankheiten für 2019, RKI
Germany	2019	64	NA	NA	NA	NA		Infektionsepidemiologisches Jahrbuch meldepflichtiger Krankheiten für 2019, RKI
Germany	2021	15	Animal research facility	occupational (laboratory)	Sheep	Integrated One Health: Epidemiological investigation + animal/environmental investigation	public health and veterinary public health authority, environmental and animal sampling, culling and disinfection, revision of operating protocols	Ostach PKS, Dülsner A, Keil A, Nagel-Riedasch S. Management of zoonoses in research institutions – lessons learned from a Coxiella burnetii outbreak case. Lab Anim 2025;59:93–103. https://doi.org/10.1177/00236772241271028.
Germany	2022	3	NA	NA	NA	NA		Infektionsepidemiologisches Jahrbuch meldepflichtiger Krankheiten für 2022, RKI
Germany	2022	3	NA	NA	Sheep	NA		Infektionsepidemiologisches Jahrbuch meldepflichtiger Krankheiten für 2022, RKI
Germany	2023	several cases	NA	NA	Sheep	NA		NA
Spain	1982	42	Residential	community	NA	NA		Aguirre Errasti C, Montejo Baranda M, Hernandez Almaraz JL, De La Hoz Torres C, Martinez Gutierrez E, Villate Navarro JL, et al. An outbreak of Q fever in the Basque Country. Can Med Assoc J 1984;131:48–9. https://pmc.ncbi.nlm.nih.gov/articles/instance/1483345/pdf/canmedaj00363-0085.pdf
Spain	1990	30	Residential	community	NA	NA		Martínez Eizaguirre JM, Pérez Rizo M, Olivelia Pedregal A, García Ventura S, Cancio Fanlo M, Basabe Zapirain M. Q fever: Outbreak of an epidemic in its pure fever form. Aten Primaria 1992;9:425–8. [Article in Spanish]
Spain	1998	14	Residential	community	NA	NA		Nebreda T, Contreras E, Merino FJ, Dodero E, Campos A. Outbreak of Q fever and seroprevalence in a rural town from Soria. Enferm Infecc Microbiol Clin 2001;19:57–60. https://doi.org/10.1016/S0213-005X(01)72561-X.
Spain	2003	60	Residential	community	NA	NA		García-Clemente M, Seco-García AJ, Gutiérrez-Rodríguez M, Romero-Álvarez P, Fernández-Bustamante J, Rodríguez-Pérez M. Brote epidémico de neumonía por Coxiella burnetii. Enferm Infecc Microbiol Clin 2007;25:184–6. https://doi.org/10.1157/13099370.
Spain	2004	22	Sheep school-farm visit (users and workers of a day care centre for mental handicapped adults)	community (farm visitors)	Sheep	Epidemiological investigation + risk factor analysis	Visit to a sheep school-farm coincides with one sheep lambing	de los Ríos Martín R, Sanz Moreno JC, Martín Martínez F, Tébar Betegón MA, Cortés García M, Escudero Nieto R. Brote de fiebre Q en un área urbana asociado a la visita a una granja-escuela. Med Clin (Barc) 2006;126:573–5. https://doi.org/10.1157/13087697.
Spain	2008	6	Residential	community	Cat	Epidemiological investigation	Family cat that gave birth under the bed	García de Cruz S, Aldea Mansilla C, Nebreda T, Campos Á. Brote familiar de fiebre Q. Enferm Infecc Microbiol Clin 2010;28:326–7. https://doi.org/10.1016/j.eimc.2009.04.014.
Spain	2009-2010	33	Machine-tool factory	occupational (non-traditional)	Goats	Epidemiological investigation + animal investigation	Factory near a goat stable; 64% seropositive goats, but faeces, milk and vaginal swabs PCR-negative	Delgado Naranjo J, Alonso Fustel E, Aspiritxaga Gamarra I, Ezpeleta Lobato G, Muniozguren Agirre N. Study and management of a Q fever outbreak among machine tool workers in the Basque Country (Spain). Epidemiol Res Int 2011;2011:1–5. https://doi.org/10.1155/2011/136946.
Spain	2014	62	Manufacturing and services - waste sorting plant	occupational (non-traditional)	Multiple ruminants	Integrated One Health: Epidemiological investigation + animal/environmental investigation + risk factor analysis + typing (environmental)	Presence of animal remains in waste and PCR-positive dust samples	Alonso E, Lopez-Etxaniz I, Hurtado A, Liendo P, Urbaneja F, Aspiritxaga I, et al. Q fever outbreak among workers at a waste-sorting plant. PLoS One 2015;10:e0138817. https://doi.org/10.1371/journal.pone.0138817.
Spain	2016	8	Manufacturing and services - hoists and chains	occupational (non-traditional)	Goats	Integrated One Health: Epidemiological investigation + animal/environmental investigation + risk factor analysis + typing (animal/environmental)	Owner of infected goat farm was a worker of the company; same genotype in farm (animals and dust) and factory (dust)	Hurtado A, Alonso E, Aspiritxaga I, López Etxaniz I, Ocabo B, Barandika JF, et al. Environmental sampling coupled with real-time PCR and genotyping to investigate the source of a Q fever outbreak in a work setting. Epidemiol Infect 2017;145:1834–42. https://doi.org/10.1017/S0950268817000796.
Spain	2016-2017	11	Dairy goat farm	occupational (traditional) & community (farm visitors)	Goats	Integrated One Health: Epidemiological investigation + animal/environmental investigation + typing (animal/environmental)	Positive animal and dust samples + genotyping (vaginal fluid and dust samples) + viability (dust): same genotype in animals and the farm environment	Álvarez-Alonso R, Basterretxea M, Barandika JF, Hurtado A, Idiazabal J, Jado I, et al. A Q fever outbreak with a high rate of abortions at a dairy goat farm: Coxiella burnetii shedding, environmental contamination, and viability. Appl Environ Microbiol 2018;84:e01650-18. https://doi.org/10.1128/AEM.01650-18.
Spain	2017	16	Manufacturing and services - pet courier	occupational (non-traditional)	Goats	Integrated One Health: Epidemiological investigation + animal/environmental investigation + risk factor analysis + typing (environmental)	Delivery of miniature goats considered as most probable source, environmental contamination of pet holding facilities and spread during transportation	Alonso E, Eizaguirre D, Lopez-Etxaniz I, Olaizola JI, Ocabo B, Barandika JF, et al. A Q fever outbreak associated to courier transport of pets. PLoS One 2019;14:e0225605. https://doi.org/10.1371/journal.pone.0225605.
Spain	2020-2021	108	Natural site (cave)	community	Goats	Integrated One Health: Epidemiological investigation + animal/environmental investigation + risk factor analysis + typing (environmental)	Presence of goat parturition remains inside the cave and goats in the surrounding; the genotype in dust from the cave was the most commonly detected genotype in the goat farms tested	Hurtado A, Zendoia II, Alonso E, Beraza X, Bidaurrazaga J, Ocabo B, et al. A Q fever outbreak among visitors to a natural cave, Bizkaia, Spain, December 2020 to October 2021. Eurosurveillance 2023;28:pii=2200824. https://doi.org/10.2807/1560-7917.ES.2023.28.28.2200824
The Netherlands	2007	168	Residential	community	Goats	Epidemiological investigation	Initially, an association with shedding dairy goat farms was suspected	Van Steenbergen JE, Morroy G, Groot CA, Ruikes FG, Marcelis JH, Speelman P. Een uitbraak van Q-koorts in Nederland--mogelijk verband met geiten [An outbreak of Q fever in The Netherlands--possible link to goats]. Ned Tijdschr Geneeskd 2007;151:1998–2003.
The Netherlands	2007	55	Residential	community	Multiple ruminants	Risk factor analysis		Karagiannis I, Schimmer B, Van Lier A, Timen A, Schneeberger P, Van Rotterdam B, et al. Investigation of a Q fever outbreak in a rural area of The Netherlands. Epidemiol Infect 2009;137:1283–94. https://doi.org/10.1017/S0950268808001908.
The Netherlands	2008	96	Residential	community	Goats	Epidemiological investigation		Schimmer B, Ter Schegget R, Wegdam M, Züchner L, De Bruin A, Schneeberger PM, et al. The use of a geographic information system to identify a dairy goat farm as the most likely source of an urban Q-fever outbreak. BMC Infect Dis 2010;10:69. https://doi.org/10.1186/1471-2334-10-69.
The Netherlands	2008	28	Facility - psychiatric care	community	Sheep	Risk factor analysis		Koene RPM, Schimmer B, Rensen H, Biesheuvel M, De Bruin A, Lohuis A, et al. A Q fever outbreak in a psychiatric care institution in The Netherlands. Epidemiol Infect 2011;139:13–8. https://doi.org/10.1017/S095026881000021X.
The Netherlands	2009	319	Residential	occupational (traditional) & community	Goats	Epidemiological investigation + environmental investigation	Investigation of regional transmission patterns associated with a Q-fever point source, a dairy goat farm with a high rate of C. burnetii-related abortions.	Hackert VH, van der Hoek W, Dukers-Muijrers N, de Bruin A, Al Dahouk S, Neubauer H, et al. Q fever: single-point source outbreak with high attack rates and massive numbers of undetected infections across an entire region.Clin Infect Dis 2012;55:1591–9. https://doi.org/10.1093/cid/cis734.
The Netherlands	2009	248	Tourism / visit	community (farm visitors)	Sheep	Risk factor analysis	Case-control study of 146 cases and 431 address-matched controls. Multivariable logistic regression analysis	Whelan J, Schimmer B, De Bruin A, Van Beest Holle MRDR, Van Der Hoek W, Ter Schegget R. Visits on “lamb-viewing days” at a sheep farm open to the public was a risk factor for Q fever in 2009. Epidemiol Infect 2012;140:858–64. https://doi.org/10.1017/S0950268811001427.
The Netherlands	2009	320	Residential	community	Goats	Epidemiological investigation + risk factor analysis	Applying a combination of interdisciplinary methods, using data from several sources and sectors, to investigate seventeen farms in the area: namely, descriptive epidemiology of notified cases; collation of veterinary data regarding the seventeen farms; spatial attack rate and relative risk analyses; and GIS mapping of farms and smooth incidence of cases	Ladbury GAF, Van Leuken JPG, Swart A, Vellema P, Schimmer B, Ter Schegget R, et al. Integrating interdisciplinary methodologies for One Health: Goat farm re-implicated as the probable source of an urban Q fever outbreak, the Netherlands, 2009. BMC Infect Dis 2015;15:372. https://doi.org/10.1186/s12879-015-1083-9
The Netherlands	2005-2012	4107	Residential	community	Multiple ruminants	Integrated One Health: Epidemiological investigation + animal/environmental investigation + risk factor analysis + typing (human/animal)	From a veterinary point of view, the first diagnosed abortion waves caused by C. burnetii in 2005, indicate the start of the outbreak. Later it was shown that the human outbreak probably also started in 2005 (van den Wijngaard et al., 2011). Since 2009, no abortion waves caused by C. burnetii have been detected in small ruminants. At the end of 2012, the Dutch National Institute for Public Health…	• Delsing CE, Kullberg BJ. Q fever in the Netherlands: a concise overview and implications of the largest ongoing outbreak. Neth J Med 2008;66:365–7. https://www.ncbi.nlm.nih.gov/pubmed/18931396 • Delsing CE, Kullberg BJ, Bleeker-Rovers CP. Q fever in the Netherlands from 2007 to 2010. Neth J Med 2010;68:382–7. https://www.ncbi.nlm.nih.gov/pubmed/21209463 • Dijkstra F, van der Hoek W, Wijers N, S…
UK	1987	5	School	community	Multiple livestock	Epidemiological investigation + risk factor analysis	Cross-sectional study. Contact with school animals (including visiting a parturient school goat) was associated with the presence of antibodies to C. burnetii. Goats were the most likely source.	Jorm LR, Lightfoot NF, Morgan KL. An epidemiological study of an outbreak of Q fever in a secondary school. Epidemiol Infect 1990;104:467–77. https://doi.org/10.1017/S0950268800047476.
UK	1989	147	Residential	community	Sheep	Epidemiological investigation + risk factor analysis	Sheep and/or cattle initially suspected (lambing & calving). Epidemiological evidence suggested that windborne spread from infected parturient sheep was the probable source of infection. The epidemic curve suggested a point source exposure.	• Smith DL, Ayres JG, Blair I, Burge PS, Carpenter MJ, Caul EO, et al. A large Q fever outbreak in the West Midlands: clinical aspects. Respir Med 1993;87:509–16. https://doi.org/10.1016/0954-6111(93)90006-L. • Hawker JI, Ayres JG, Blair I, Evans MR, Smith DL, Smith EG, et al. A large outbreak of Q fever in the West Midlands: windborne spread into a metropolitan area? Commun Dis Public Health 199…
UK	2002	95	Manufacturing and services - cardboard and packing materials	occupational (non-traditional)	NA	Epidemiological investigation + risk factor analysis + environmental investigation	The work offices (which contained straw board) were undergoing renovation work. Aerosolization of C. burnetii spore-like forms from contaminated straw board was considered the most probable source.	van Woerden HC, Mason BW, Nehaul LK, Smith R, Salmon RL, Healy B, et al. Q fever outbreak in industrial setting. Emerg Infect Dis 2004;10:1282–9. https://doi.org/10.3201/eid1007.030536.
UK	2006	142	Abattoir	occupational (traditional)	Sheep	Epidemiological investigation + environmental investigation	The organism was most likely shed by post-parturient ewes that were temporarily housed in the lairage prior to slaughter, although C. burnetii was not isolated from environmental samples.	• Donaghy M, Prempeh H, Macdonald N. Outbreak of Q fever in workers at a meat processing plant in Scotland, July 2006. Euro Surveill. 2006;11:pii=3031. https://doi.org/10.2807/esw.11.34.03031-en • Pollock K, Mellor DJ, Browning LM, Wilson L, Donaghy M. Q Fever in Migrant Workers, Scotland. Emerg Infect Dis. 2007;13:1963-4. https://doi.org/10.3201/eid1312.071058 • Wilson LE, Couper S, Prempeh H, Y…
UK	2007	30	Residential	community	Sheep	Epidemiological investigation + risk factor analysis	The most likely source of infection was windborne spread of C. burnetii from three nearby sheep farms (atmospheric dispersion modelling).	• Wallensten A, Moore P, Webster H, Johnson C, Van Der Burgt G, Pritchard G, et al. Q fever outbreak in Cheltenham, United Kingdom, in 2007 and the use of dispersion modelling to investigate the possibility of airborne spread. Eurosurveillance 2010;15:19521. https://doi.org/10.2807/ese.15.12.19521-en • Investigations into an outbreak of Q fever. Veterinary Record 2007;161:462. https://doi.org/htt…
1 In Spain, a further 35 outbreaks were reported between 2013 and 2024, with 2-58 cases per outbreak (267 patients in total), for which limited information is available regarding the possible source (Sistema de Vigilancia en España, SiViEs & Red Nacional de Vigilancia en Salud Pública, RENAVE). For France, only the outbreaks that gave rise to specific investigations and led to a publications are …
2 Acquisition was classified as follows: occupational traditional (occupations associated with the livestock industry such as veterinarians, abattoir workers and farmers); occupational non-traditional (occupations that do not involve work with livestock or their products and therefore not typically considered at risk); community (infection of people in the general population outside of workplace …
NA, no information available
